# Supplementary material for: Prioritization of Users in Ecosystem Service Valuation: Implications for the Design of Differentiated Conservation Policies
Source: Ecol Evol. 2025 Oct 17;15(10):e72344. doi: 10.1002/ece3.72344 (PMC12531590; doi:10.1002/ece3.72344)
Supplement: Supplementary file 1 — Data S1: ece372344‐sup‐0001‐Supinfo01.xlsx. [file ECE3-15-e72344-s001.xlsx]

## Sheet: DATOS GENERALES
FOLIO	1. EDAD	2. GENERO	3. Escolaridad	4. Municipio	5. Empleo	Confirmación de presencia de Producción de alimentos	Prioridad de producción de alimentos	Confirmación de presencia de Producción de especies ornamentales	Prioridad de especies ornamentales	Confirmación de presencia de Almacenamiento y retención de agua	Prioridad de Almacenamiento y retención de agua	Confirmación de presencia de Producción de materias primas y combustibles	Prioridad de Producción de materias primas y combustibles	Confirmación de presencia de Producción de recursos bioquímicos	Prioridad de Producción de recursos bioquímicos	Confirmación de presencia de Materiales genéticos	Prioridad de Materiales genéticos	Confirmación de presencia de Regulación del clima	Prioridad de Regulación del clima	Confirmación de presencia de Secuestro y almacenamiento de carbono	Prioridad de Secuestro y almacenamiento de carbono	Confirmación de presencia de Regulación de flujos de agua	Prioridad de Regulación de flujos de agua	Confirmación de presencia de Moderación de fenómenos extremos	Prioridad de Moderación de fenómenos extremos	Confirmación de presencia de Control de erosión	Prioridad de Control de erosión	Confirmación de presencia de Regulación biológica	Prioridad de Regulación biológica	Confirmación de presencia de Actividades recreativas	Prioridad de Actividades recreativas	Confirmación de presencia de Valor espiritual	Prioridad de Valor espiritual	Confirmación de presencia de Valor Educativo	Prioridad de Valor Educativo	Confirmación de presencia de Valor histórico	Prioridad de Valor histórico	Confirmación de presencia de Valor estético	Valor estético de Prioridad	Confirmación de presencia de Patrimonio e identidad culturales	Prioridad de Patrimonio e identidad culturales	Confirmación de presencia de Hábitat y lugar de cría	Prioridad de Hábitat y lugar de cría	Confirmación de presencia de Ciclado de nutrientes	Prioridad de Ciclado de nutrientes	Confirmación de presencia de Productividad primaria	Prioridad de Productividad primaria
1	2	1	1	1	1	1	1	1	0	1	2	1	4	1	5	0	0	0	0	0	0	1	0	0	0	0	0	0	0	1	0	0	0	1	0	1	0	0	0	1	0	0	0	0	0	1	3
2	1	1	2	1	1	1	1	1	0	1	0	1	2	0	0	0	0	1	0	0	0	0	0	0	0	1	0	1	0	1	0	1	0	1	3	1	0	1	0	0	0	1	4	1	0	1	5		NOTA
3	1	1	2	1	1	1	1	1	0	1	0	1	2	0	0	0	0	1	0	0	0	1	0	1	0	1	0	1	0	1	0	1	0	1	0	1	0	1	0	1	0	1	0	1	0	1	0
4	2	1	1	1	1	1	1	0	0	1	0	1	0	0	0	0	0	0	0	0	0	1	0	1	0	1	0	1	0	1	0	0	0	0	0	0	0	1	0	1	0	1	0	0	0	0	0
5	5	1	1	3	1	1	1	0	0	0	0	1	0	0	0	0	0	1	0	0	0	1	2	0	0	0	0	1	3	1	0	1	0	1	0	0	0	1	4	1	5	0	0	0	0	0	0
6	1	2	4	2	5	1	1	0	0	1	1	1	0	1	0	0	0	1	0	1	0	1	0	0	0	1	2	1	0	0	0	0	0	1	3	1	4	1	0	1	0	1	0	1	0	1	0
7	3	2	1	2	6	1	1	0	0	0	0	1	1	1	1	0	0	1	0	0	0	1	0	0	0	0	0	1	3	1	0	0	0	1	2	1	4	1	5	1	0	0	0	0	0	0	0
8	3	1	2	2	1	0	1	0	0	1	0	1	0	0	0	0	0	1	0	1	0	0	0	0	0	1	0	1	0	0	0	0	0	1	0	0	0	1	0	0	0	0	0	1	0	0	0
9	5	1	1	2	1	1	1	0	0	1	0	1	2	1	1	0	0	1	5	0	0	1	4	1	0	1	0	0	0	1	0	0	0	1	0	1	0	0	0	1	3	1	0	0	0	0	0
10	3	1	3	2	1	1	1	0	0	1	1	1	5	0	0	0	0	1	0	1	0	1	0	1	0	1	3	1	0	1	0	0	0	1	0	1	0	1	0	1	4	1	0	1	2	1	0
11	4	1	1	2	1	1	1	0	0	1	1	0	0	1	2	0	0	0	0	1	0	1	3	1	0	1	5	1	4	0	0	0	0	1	3	0	0	0	0	1	5	1	0	1	2	1	1
12	3	1	4	2	1	1	1	0	0	1	2	1	0	1	4	0	0	0	0	0	0	1	3	0	0	1	5	0	0	1	0	1	0	1	0	0	0	1	0	1	0	0	0	0	0	0	0
13	2	1	3	2	1	1	1	1	0	0	0	1	0	0	0	0	0	1	0	1	0	0	0	0	0	0	0	1	0	1	0	1	0	1	0	1	0	1	0	1	0	1	0	1	0	1	0
14	2	1	4	2	4	1	1	1	0	1	0	1	0	1	0	1	0	1	0	1	0	1	0	-	-	1	0	1	0	1	0	1	0	1	0	1	0	1	0	1	0	1	0	1	0	1	0
15	5	1	1	2	5	1	1	0	0	1	0	1	0	1	0	1	0	1	0	1	0	1	0	0	0	0	0	1	3	1	2	0	0	0	0	0	0	0	0	0	0	1	4	1	0	1	5
16	5	2	1	2	5	1	1	0	0	1	3	0	0	1	0	1	0	1	0	1	0	1	0	0	0	0	0	1	2	1	1	0	0	0	0	0	0	0	0	0	0	1	0	1	0	1	0
17	2	1	3	2	1	1	1	0	0	0	0	0	0	1	0	0	0	1	3	1	0	0	0	1	0	0	0	1	0	0	0	0	0	1	2	1	0	1	0	1	0	1	0	1	0	1	0
18	4	1	1	2	1	1	1	0	0	1	2	1	0	1	0	1	0	1	0	1	0	1	5	1	0	1	0	0	0	1	0	1	0	1	0	1	0	1	0	1	0	1	3	1	0	1	4
19	4	1	4	2	1	1	5	1	5	1	5	1	5	1	5	1	5	1	5	1	5	1	5	1	5	1	5	1	5	1	5	1	5	1	5	1	5	1	5	1	5	1	5	1	5	1	5
20	2	1	3	2	1	1	5	0	0	1	1	1	0	0	0	0	0	0	0	0	0	1	2	0	0	1	4	1	3	0	0	0	0	0	0	0	0	1	0	0	0	0	0	0	0	0	0
21	2	2	1	2	5	1	5	0	0	1	1	1	0	0	0	0	0	0	0	0	0	1	4	0	0	1	2	1	3	0	0	0	0	0	0	0	0	1	0	0	0	0	0	0	0	0	0
22	5	1	1	2	1	0	1	0	0	1	0	0	0	0	0	0	0	1	0	1	0	1	0	0	0	1	0	1	0	1	0	0	0	1	0	1	0	1	0	1	0	1	0	1	0	1	0
23	5	1	1	3	1	1	1	0	0	1	0	0	0	0	0	0	0	0	0	0	0	0	0	0	0	0	0	1	0	0	0	0	0	1	0	0	0	0	0	1	0	1	0	1	0	1	0
24	1	1	3	2	1	1	1	0	0	0	0	1	2	0	0	0	0	0	0	0	0	0	0	0	0	0	0	1	3	1	0	0	0	1	5	0	0	1	0	0	0	0	0	1	0	1	4
25	2	1	3	3	1	1	1	1	0	1	3	1	2	1	0	0	0	0	0	0	0	0	0	0	0	0	0	1	0	0	0	0	0	1	4	0	0	0	0	0	0	0	0	0	0	1	5
26	1	1	3	2	1	1	1	1	0	1	2	1	3	0	0	0	0	0	0	0	0	0	0	0	0	0	0	1	0	1	0	0	0	1	0	0	0	1	4	0	0	1	0	0	0	1	5
27	2	1	1	2	1	1	1	0	0	1	3	1	2	1	0	0	0	1	5	0	0	0	0	0	0	1	0	1	4	1	0	0	0	1	0	0	0	1	0	0	0	0	0	1	0	1	0
28	4	1	1	2	1	1	1	1	0	1	2	1	3	0	0	0	0	0	0	0	0	0	0	0	0	1	4	1	5	1	0	0	0	1	0	0	0	1	0	0	0	1	0	0	0	0	0
29	1	1	3	2	1	1	1	0	0	0	0	1	2	0	0	0	0	0	0	0	0	0	0	0	0	1	5	1	4	1	0	1	0	1	0	0	0	0	0	0	0	1	0	0	0	1	3
30	1	1	2	2	1	1	1	1	0	1	2	1	3	0	0	0	0	0	0	0	0	1	0	0	0	0	0	1	0	1	4	0	0	1	5	0	0	1	0	0	0	0	0	0	0	1	0
31	5	1	1	2	1	1	1	0	0	0	0	1	2	0	0	0	0	0	0	0	0	1	4	0	0	1	3	1	0	1	5	0	0	1	0	0	0	1	0	0	0	0	0	0	0	1	0
32	1	1	1	2	1	1	1	0	0	1	0	1	0	1	0	1	0	0	0	1	0	1	0	1	0	1	0	1	0	1	0	0	0	1	0	1	0	0	0	0	0	1	0	1	0	1	0
33	1	1	2	2	1	1	1	0	0	1	2	1	3	0	0	0	0	0	0	0	0	0	0	0	0	0	0	1	4	0	0	0	0	1	5	0	0	0	0	0	0	0	0	0	0	1	0
34	4	1	1	3	2	1	1	0	0	1	0	1	0	0	0	0	0	0	0	0	0	1	0	0	0	0	0	1	0	0	0	1	0	1	0	1	0	1	0	1	0	1	0	0	0	1	0
35	2	1	3	3	3	1	1	0	0	1	0	1	0	1	0	1	0	0	0	0	0	1	0	0	0	0	0	1	0	1	0	1	0	1	0	1	0	1	0	1	0	1	0	1	0	1	0
36	1	1	4	2	1	1	1	0	0	1	3	1	0	1	0	1	0	1	5	0	2	1	0	1	0	1	4	1	0	1	0	1	0	1	2	1	0	1	0	1	0	1	0		2	1	0
37	1	1	4	2	1	1	1	1	0	1	2	1	0	1	0	1	3	1	0	1	0	1	4	0	2	1	0	1	5	1	0	0	2	1	0	0	2	0	2	0	2	0	2	1	0	1	0
38	5	1	5	2	4	1	1	1	0	1	2	2	0	2	0	1	3	2	0	2	0	1	5	2	0	1	4	2	0	2	0	2	0	2	0	2	0	2	0	2	0	2	0	2	0	2	0
39	5	1	1	3	1	1	0	1	0	1	0	1	0	1	0	1	0	0	0	1	0	1	0	1	0	1	0	1	0	1	0	1	0	1	0	1	0	1	0	0	0	1	0	0	0	1	0
40	1	2	2	2	3	1	1	0	0	1	2	0	0	0	0	0	0	0	0	0	0	1	3	0	0	1	5	0	0	0	0	0	0	0	0	0	0	0	0	0	0	0	0	0	0	1	4
41	1	1	2	3	3	1	2	0	5	1	1	1	3	0	4	1	5	1	4	0	2	1	1	0	3	0	3	1	1	1	2	0	5	0	3	1	4	0	5	1	1	0	2	1	3	1	1
42	1	2	4	2	3	1	5	1	2	1	5	1	2	0	4	1	5	0	5	0	5	1	5	1	5	1	5	1	5	1	3	1	1	1	5	1	5	1	3	1	2	1	5	1	5	1	4
43	5	1	5	2	4	0	1	0	0	1	5	0	0	0	0	1	4	0	0	0	0	0	2	0	0	1	3	1	0	0	0	0	0	0	0	0	0	0	0	0	0	1	0	0	0	0	0
44	5	1	5	2	1	1	1	1	2	1	1	1	3	1	2	1	2	1	1	1	2	1	1	1	3	1	2	1	2	1	3	1	2	1	2	1	2	1	2	1	2	1	1	1	2	1	2
45	2	2	5	2	3	1	2	0	0	1	1	0	0	0	0	0	0	0	0	0	0	0	0	0	0	0	0	1	3	0	0	0	0	1	4	1	5	0	0	0	0	0	0	0	0	0	0
46	3	1	3	2	3	1	1	0	0	1	2	0	0	0	0	0	0	0	0	0	0	1	4	0	0	1	5	0	0	0	0	0	0	0	0	0	0	0	0	0	0	0	0	0	0	1	3
47	5	1	1	2	3	1	2	1	1	1	3	1	4	1	0	1	0	1	0	0	0	1	0	0	0	1	0	1	0	1	5	1	0	1	0	0	0	1	0	0	0	1	0	1	0	0	0
48	4	1	2	2	4	0	3	1	4	1	2	1	1	1	0	0	0	0	0	1	0	0	0	1	0	1	0	0	0	1	0	0	0	1	0	0	0	1	0	1	0	0	0	0	0	1	0
49	3	1	2	2	5	1	0	0	0	1	2	1	0	1	0	0	0	1	1	1	0	1	3	0	0	1	4	1	0	1	0	0	0	1	0	0	0	0	0	0	0	1	0	1	5	1	0
50	3	1	1	2	3	1	1	0	0	1	1	1	0	0	0	0	0	1	2	0	0	0	0	0	0	0	0	1	0	1	0	0	0	1	3	0	0	0	0	0	0	1	0	0	0	0	0
51	4	2	3	2	4	1	1	1	0	1	2	0	0	0	0	0	0	1	0	0	0	1	0	0	0	1	0	0	0	1	3	1	0	1	0	1	0	1	0	1	0	1	0	0	0	1	0
52	5	2	1	2	5	1	1	1	2	1	3	1	0	1	0	0	0	0	0	0	0	1	0	0	0	0	0	1	0	1	4	1	0	1	0	0	0	1	5	0	0	1	0	0	0	0	0
53	5	1	1	2	5	1	3	1	0	1	1	1	0	1	0	0	0	1	2	0	0	1	1	0	0	0	0	0	0	1	0	0	0	1	0	0	0	1	0	0	0	0	0	0	0	0	0
54	5	1	1	2	3	1	3	1	0	1	2	1	0	1	0	0	0	0	1	0	0	0	0	0	0	0	0	0	0	1	0	0	0	1	0	0	0	1	0	1	4	0	0	0	0	0	0
55	5	1	1	2	1	0	0	1	0	1	2	1	0	1	0	0	0	1	3	1	0	1	5	0	0	1	1	1	0	1	4	0	0	1	0	1	0	1	0	0	0	1	0	1	0	1	0
56	2	1	3	2	3	1	2	1	0	1	1	1	0	0	0	0	0	1	3	1	0	1	0	0	0	0	0	0	0	1	4	0	0	0	0	1	0	1	0	1	0	0	0	0	0	1	0
57	4	1	2	2	5	1	0	1	3	1	0	1	1	0	0	0	0	1	2	0	0	0	0	0	0	1	5	0	0	1	0	0	0	1	4	0	0	1	0	0	0	1	0	1	0	0	0
58	4	1	2	2	5	1	2	1	1	1	0	1	4	1	0	1	0	1	3	1	0	1	0	0	0	1	0	1	0	1	0	0	0	1	5	1	0	1	0	0	0	1	0	1	0	1	0
59	1	2	3	2	3	1	1	1	0	1	2	1	0	1	0	0	0	1	4	1	0	1	3	0	0	0	0	1	0	1	0	1	0	1	5	1	0	1	0	0	0	1	0	1	0	1	0
60	2	1	2	2	3	1	1	0	0	1	0	1	3	0	0	0	0	1	2	0	0	0	0	0	0	0	0	0	0	0	0	0	0	1	0	0	0	0	0	0	0	1	0	0	0	0	0
61	1	2	3	2	6	1	2	1	0	1	1	0	0	0	0	0	0	1	0	0	0	0	0	0	0	0	0	0	0	1	0	0	0	0	0	0	0	0	0	0	0	0	0	0	0	0	0
62	3	2	3	2	3	1	0	1	1	1	2	0	0	1	0	0	0	1	3	1	0	0	0	1	0	1	0	1	0	1	5	1	0	1	4	1	0	1	0	0	0	1	0	1	0	0	0
63	3	2	2	2	5	1	1	1	0	1	2	1	0	0	0	0	0	1	3	0	0	1	0	0	0	1	0	1	0	1	0	1	0	1	4	0	0	1	0	0	0	1	5	0	0	1	6
64	2	1	1	2	5	1	1	0	0	1	3	1	5	0	0	0	0	1	2	0	0	0	0	0	0	0	0	1	0	1	4	0	0	0	0	1	0	0	0	0	0	1	0	0	0	0	0
65	4	1	3	2	3	1	2	0	0	1	1	1	4	0	0	0	0	1	3	0	0	0	0	0	0	0	0	0	0	0	0	0	0	1	0	0	0	0	0	0	0	1	0	1	5	0	0
66	2	2	3	2	6	1	2	1	1	1	3	1	0	0	0	0	0	1	5	0	0	0	0	0	0	0	0	0	0	1	0	0	0	1	4	0	0	1	0	0	0	0	0	0	0	0	0
67	3	1	3	2	5	0	0	1	3	1	0	1	1	0	0	0	0	1	2	1	0	1	0	0	0	1	0	0	0	1	0	0	0	1	4	1	0	1	0	0	0	0	0	1	5	0	0
						0.910448		0.462687		0.895522		0.835821		0.477612		0.253731		0.61194		0.38806		0.641791		0.253731		0.58209		0.761194		0.776119		0.343284		0.835821		0.477612		0.686567		0.432836		0.641791		0.507463		0.656716
[truncated: 1 more columns]

## Sheet: ESCOLARIDAD, CONFIRMACIÓN Y PRI
Escolaridad	Confirmación de presencia de Producción de alimentos	Prioridad de producción de alimentos	Confirmación de presencia de Producción de especies ornamentales	Prioridad de especies ornamentales	Confirmación de presencia de Almacenamiento y retención de agua	Prioridad de Almacenamiento y retención de agua	Confirmación de presencia de Producción de materias primas y combustibles	Prioridad de Producción de materias primas y combustibles	Confirmación de presencia de Producción de recursos bioquímicos	Prioridad de Producción de recursos bioquímicos	Confirmación de presencia de Materiales genéticos	Prioridad de Materiales genéticos	IMPORTANCIA DE SERVICIOS de aprovisionamiento	CONFIRMACIÓN de presencia	Confirmación de presencia de Regulación del clima	Prioridad de Regulación del clima	Confirmación de presencia de Secuestro y almacenamiento de carbono	Prioridad de Secuestro y almacenamiento de carbono	Confirmación de presencia de Regulación de flujos de agua	Prioridad de Regulación de flujos de agua	Confirmación de presencia de Moderación de fenómenos extremos	Prioridad de Moderación de fenómenos extremos	Confirmación de presencia de Control de erosión	Prioridad de Control de erosión	Confirmación de presencia de Regulación biológica	Prioridad de Regulación biológica	IMPORTANCIA DE SERVICIOS de regulación	CONFIRMACIÓN de presencia	Confirmación de presencia de Actividades recreativas	Prioridad de Actividades recreativas	Confirmación de presencia de Valor espiritual	Prioridad de Valor espiritual	Confirmación de presencia de Valor Educativo	Prioridad de Valor Educativo	Confirmación de presencia de Valor histórico	Prioridad de Valor histórico	Confirmación de presencia de Valor estético	Valor estético de Prioridad	Confirmación de presencia de Patrimonio e identidad culturales	Prioridad de Patrimonio e identidad culturales	IMPORTANCIA DE SERVICIOS culturales	CONFIRMACIÓN de presencia	Confirmación de presencia de Hábitat y lugar de cría	Prioridad de Hábitat y lugar de cría	Confirmación de presencia de Ciclado de nutrientes	Prioridad de Ciclado de nutrientes	Confirmación de presencia de Productividad primaria	Prioridad de Productividad primaria	IMPORTANCIA DE SERVICIOS de apoyo
1	1	1	1	0	1	2	1	4	1	5	0	0	2	0.833333	0	0	0	0	1	0	0	0	0	0	0	0	0	0.166667	1	0	0	0	1	0	1	0	0	0	1	0	0	0.666667	0	0	0	0	1	3	1
2	1	1	1	0	1	0	1	2	0	0	0	0	0.5	0.666667	1	0	0	0	0	0	0	0	1	0	1	0	0	0.5	1	0	1	0	1	3	1	0	1	0	0	0	0.5	0.833333	1	4	1	0	1	5	3
2	1	1	1	0	1	0	1	2	0	0	0	0	0.5	0.666667	1	0	0	0	1	0	1	0	1	0	1	0	0	0.833333	1	0	1	0	1	0	1	0	1	0	1	0	0	1	1	0	1	0	1	0	0
1	1	1	0	0	1	0	1	0	0	0	0	0	0.166667	0.5	0	0	0	0	1	0	1	0	1	0	1	0	0	0.666667	1	0	0	0	0	0	0	0	1	0	1	0	0	0.5	1	0	0	0	0	0	0
1	1	1	0	0	0	0	1	0	0	0	0	0	0.166667	0.333333	1	0	0	0	1	2	0	0	0	0	1	3	0.833333	0.5	1	0	1	0	1	0	0	0	1	4	1	5	1.5	0.833333	0	0	0	0	0	0	0
4	1	1	0	0	1	1	1	0	1	0	0	0	0.333333	0.666667	1	0	1	0	1	0	0	0	1	2	1	0	0.333333	0.833333	0	0	0	0	1	3	1	4	1	0	1	0	1.16667	0.666667	1	0	1	0	1	0	0
1	1	1	0	0	0	0	1	1	1	1	0	0	0.5	0.5	1	0	0	0	1	0	0	0	0	0	1	3	0.5	0.5	1	0	0	0	1	2	1	4	1	5	1	0	1.83333	0.833333	0	0	0	0	0	0	0
2	0	1	0	0	1	0	1	0	0	0	0	0	0.166667	0.333333	1	0	1	0	0	0	0	0	1	0	1	0	0	0.666667	0	0	0	0	1	0	0	0	1	0	0	0	0	0.333333	0	0	1	0	0	0	0
1	1	1	0	0	1	0	1	2	1	1	0	0	0.666667	0.666667	1	5	0	0	1	4	1	0	1	0	0	0	1.5	0.666667	1	0	0	0	1	0	1	0	0	0	1	3	0.5	0.666667	1	0	0	0	0	0	0
3	1	1	0	0	1	1	1	5	0	0	0	0	1.16667	0.5	1	0	1	0	1	0	1	0	1	3	1	0	0.5	1	1	0	0	0	1	0	1	0	1	0	1	4	0.666667	0.833333	1	0	1	2	1	0	0.666667
1	1	1	0	0	1	1	0	0	1	2	0	0	0.666667	0.5	0	0	1	0	1	3	1	0	1	5	1	4	2	0.833333	0	0	0	0	1	3	0	0	0	0	1	5	1.33333	0.333333	1	0	1	2	1	1	1
4	1	1	0	0	1	2	1	0	1	4	0	0	1.16667	0.666667	0	0	0	0	1	3	0	0	1	5	0	0	1.33333	0.333333	1	0	1	0	1	0	0	0	1	0	1	0	0	0.833333	0	0	0	0	0	0	0
3	1	1	1	0	0	0	1	0	0	0	0	0	0.166667	0.5	1	0	1	0	0	0	0	0	0	0	1	0	0	0.5	1	0	1	0	1	0	1	0	1	0	1	0	0	1	1	0	1	0	1	0	0
4	1	1	1	0	1	0	1	0	1	0	1	0	0.166667	1	1	0	1	0	1	0	0	0	1	0	1	0	0	0.833333	1	0	1	0	1	0	1	0	1	0	1	0	0	1	1	0	1	0	1	0	0
1	1	1	0	0	1	0	1	0	1	0	1	0	0.166667	0.833333	1	0	1	0	1	0	0	0	0	0	1	3	0.5	0.666667	1	2	0	0	0	0	0	0	0	0	0	0	0.333333	0.166667	1	4	1	0	1	5	3
1	1	1	0	0	1	3	0	0	1	0	1	0	0.666667	0.666667	1	0	1	0	1	0	0	0	0	0	1	2	0.333333	0.666667	1	1	0	0	0	0	0	0	0	0	0	0	0.166667	0.166667	1	0	1	0	1	0	0
3	1	1	0	0	0	0	0	0	1	0	0	0	0.166667	0.333333	1	3	1	0	0	0	1	0	0	0	1	0	0.5	0.666667	0	0	0	0	1	2	1	0	1	0	1	0	0.333333	0.666667	1	0	1	0	1	0	0
1	1	1	0	0	1	2	1	0	1	0	1	0	0.5	0.833333	1	0	1	0	1	5	1	0	1	0	0	0	0.833333	0.833333	1	0	1	0	1	0	1	0	1	0	1	0	0	1	1	3	1	0	1	4	2.33333
4	1	5	1	5	1	5	1	5	1	5	1	5	5	1	1	5	1	4	1	0	1	0	1	0	1	0	1.5	1	1	3	1	2	1	0	1	0	1	0	1	0	0.833333	1	1	1	1	0	1	0	0.333333
3	1	5	0	0	1	1	1	0	0	0	0	0	1	0.5	0	0	0	0	1	2	0	0	1	4	1	3	1.5	0.5	0	0	0	0	0	0	0	0	1	0	0	0	0	0.166667	0	0	0	0	0	0	0
1	1	5	0	0	1	1	1	0	0	0	0	0	1	0.5	0	0	0	0	1	4	0	0	1	2	1	3	1.5	0.5	0	0	0	0	0	0	0	0	1	0	0	0	0	0.166667	0	0	0	0	0	0	0
1	0	1	0	0	1	0	0	0	0	0	0	0	0.166667	0.166667	1	0	1	0	1	0	0	0	1	0	1	0	0	0.833333	1	0	0	0	1	0	1	0	1	0	1	0	0	0.833333	1	0	1	0	1	0	0
1	1	1	0	0	1	0	0	0	0	0	0	0	0.166667	0.333333	0	0	0	0	0	0	0	0	0	0	1	0	0	0.166667	0	0	0	0	1	0	0	0	0	0	1	0	0	0.333333	1	0	1	0	1	0	0
3	1	1	0	0	0	0	1	2	0	0	0	0	0.5	0.333333	0	0	0	0	0	0	0	0	0	0	1	3	0.5	0.166667	1	0	0	0	1	5	0	0	1	0	0	0	0.833333	0.5	0	0	1	0	1	4	1.33333
3	1	1	1	0	1	3	1	2	1	0	0	0	1	0.833333	0	0	0	0	0	0	0	0	0	0	1	0	0	0.166667	0	0	0	0	1	4	0	0	0	0	0	0	0.666667	0.166667	0	0	0	0	1	5	1.66667
3	1	1	1	0	1	2	1	3	0	0	0	0	1	0.666667	0	0	0	0	0	0	0	0	0	0	1	0	0	0.166667	1	0	0	0	1	0	0	0	1	4	0	0	0.666667	0.5	1	0	0	0	1	5	1.66667
1	1	1	0	0	1	3	1	2	1	0	0	0	1	0.666667	1	5	0	0	0	0	0	0	1	0	1	4	1.5	0.5	1	0	0	0	1	0	0	0	1	0	0	0	0	0.5	0	0	1	0	1	0	0
1	1	1	1	0	1	2	1	3	0	0	0	0	1	0.666667	0	0	0	0	0	0	0	0	1	4	1	5	1.5	0.333333	1	0	0	0	1	0	0	0	1	0	0	0	0	0.5	1	0	0	0	0	0	0
3	1	1	0	0	0	0	1	2	0	0	0	0	0.5	0.333333	0	0	0	0	0	0	0	0	1	5	1	4	1.5	0.333333	1	0	1	0	1	0	0	0	0	0	0	0	0	0.5	1	0	0	0	1	3	1
2	1	1	1	0	1	2	1	3	0	0	0	0	1	0.666667	0	0	0	0	1	0	0	0	0	0	1	0	0	0.333333	1	4	0	0	1	5	0	0	1	0	0	0	1.5	0.5	0	0	0	0	1	0	0
1	1	1	0	0	0	0	1	2	0	0	0	0	0.5	0.333333	0	0	0	0	1	4	0	0	1	3	1	0	1.16667	0.5	1	5	0	0	1	0	0	0	1	0	0	0	0.833333	0.5	0	0	0	0	1	0	0
1	1	1	0	0	1	0	1	0	1	0	1	0	0.166667	0.833333	0	0	1	0	1	0	1	0	1	0	1	0	0	0.833333	1	0	0	0	1	0	1	0	0	0	0	0	0	0.5	1	0	1	0	1	0	0
2	1	1	0	0	1	2	1	3	0	0	0	0	1	0.5	0	0	0	0	0	0	0	0	0	0	1	4	0.666667	0.166667	0	0	0	0	1	5	0	0	0	0	0	0	0.833333	0.166667	0	0	0	0	1	0	0
1	1	1	0	0	1	0	1	0	0	0	0	0	0.166667	0.5	0	0	0	0	1	0	0	0	0	0	1	0	0	0.333333	0	0	1	0	1	0	1	0	1	0	1	0	0	0.833333	1	0	0	0	1	0	0
3	1	1	0	0	1	0	1	0	1	0	1	0	0.166667	0.833333	0	0	0	0	1	0	0	0	0	0	1	0	0	0.333333	1	0	1	0	1	0	1	0	1	0	1	0	0	1	1	0	1	0	1	0	0
4	1	1	0	0	1	3	1	0	1	0	1	0	0.666667	0.833333	1	5	0	2	1	0	1	0	1	4	1	0	1.83333	0.833333	1	0	1	0	1	2	1	0	1	0	1	0	0.333333	1	1	0	0	2	1	0	0.666667
4	1	1	1	0	1	2	1	0	1	0	1	3	1	1	1	0	1	0	1	4	0	2	1	0	1	5	1.83333	0.833333	1	0	0	2	1	0	0	2	0	2	0	2	1.33333	0.333333	0	2	1	0	1	0	0.666667
5	1	1	1	0	1	2	2	0	2	0	1	3	1	1.33333	2	0	2	0	1	5	2	0	1	4	2	0	1.5	1.66667	2	0	2	0	2	0	2	0	2	0	2	0	0	2	2	0	2	0	2	0	0
1	1	0	1	0	1	0	1	0	1	0	1	0	0	1	0	0	1	0	1	0	1	0	1	0	1	0	0	0.833333	1	0	1	0	1	0	1	0	1	0	0	0	0	0.833333	1	0	0	0	1	0	0
2	1	1	0	0	1	2	0	0	0	0	0	0	0.5	0.333333	0	0	0	0	1	3	0	0	1	5	0	0	1.33333	0.333333	0	0	0	0	0	0	0	0	0	0	0	0	0	0	0	0	0	0	1	4	1.33333
2	1	2	0	4	1	1	1	3	0	0	1	5	2.5	0.666667	1	4	0	2	1	1	0	3	0	3	1	1	2.33333	0.5	1	2	0	5	0	3	1	4	0	5	1	1	3.33333	0.5	0	2	1	3	1	1	2
4	1	5	1	2	1	5	1	2	0	4	1	5	3.83333	0.833333	0	5	0	5	1	5	1	5	1	5	1	5	5	0.666667	1	3	1	1	1	5	1	5	1	3	1	2	3.16667	1	1	5	1	5	1	4	4.66667
5	1	1	0	0	1	5	0	0	0	0	1	4	1.66667	0.5	0	0	0	0	0	2	0	0	1	3	1	0	0.833333	0.333333	0	0	0	0	0	0	0	0	0	0	0	0	0	0	1	0	0	0	0	0	0
5	1	1	1	2	1	1	1	3	1	2	1	2	1.83333	1	1	1	1	2	1	1	1	3	1	2	1	2	1.83333	1	1	3	1	2	1	2	1	2	1	2	1	2	2.16667	1	1	1	1	2	1	2	1.66667
5	1	2	0	0	1	1	0	0	0	0	0	0	0.5	0.333333	0	0	0	0	0	0	0	0	0	0	1	3	0.5	0.166667	0	0	0	0	1	4	1	5	0	0	0	0	1.5	0.333333	0	0	0	0	0	0	0
3	1	1	0	0	1	2	0	0	0	0	0	0	0.5	0.333333	0	0	0	0	1	4	0	0	1	5	0	0	1.5	0.333333	0	0	0	0	0	0	0	0	0	0	0	0	0	0	0	0	0	0	1	3	1
1	1	2	1	1	1	3	1	4	1	0	1	0	1.66667	1	1	0	0	0	1	0	0	0	1	0	1	0	0	0.666667	1	5	1	0	1	0	0	0	1	0	0	0	0.833333	0.666667	1	0	1	0	0	0	0
2	0	3	1	4	1	2	1	1	1	0	0	0	1.66667	0.666667	0	0	1	0	0	0	1	0	1	0	0	0	0	0.5	1	0	0	0	1	0	0	0	1	0	1	0	0	0.666667	0	0	0	0	1	0	0
2	1	0	0	0	1	2	1	0	1	0	0	0	0.333333	0.666667	1	1	1	0	1	3	0	0	1	4	1	0	1.33333	0.833333	1	0	0	0	1	0	0	0	0	0	0	0	0	0.333333	1	0	1	5	1	0	1.66667
1	1	1	0	0	1	1	1	0	0	0	0	0	0.333333	0.5	1	2	0	0	0	0	0	0	0	0	1	0	0.333333	0.333333	1	0	0	0	1	3	0	0	0	0	0	0	0.5	0.333333	1	0	0	0	0	0	0
3	1	1	1	0	1	2	0	0	0	0	0	0	0.5	0.5	1	0	0	0	1	0	0	0	1	0	0	0	0	0.5	1	3	1	0	1	0	1	0	1	0	1	0	0.5	1	1	0	0	0	1	0	0
1	1	1	1	2	1	3	1	0	1	0	0	0	1	0.833333	0	0	0	0	1	0	0	0	0	0	1	0	0	0.333333	1	4	1	0	1	0	0	0	1	5	0	0	1.5	0.666667	1	0	0	0	0	0	0
1	1	3	1	0	1	1	1	0	1	0	0	0	0.666667	0.833333	1	2	0	0	1	1	0	0	0	0	0	0	0.5	0.333333	1	0	0	0	1	0	0	0	1	0	0	0	0	0.5	0	0	0	0	0	0	0
1	1	3	1	0	1	2	1	0	1	0	0	0	0.833333	0.833333	0	1	0	0	0	0	0	0	0	0	0	0	0.166667	0	1	0	0	0	1	0	0	0	1	0	1	4	0.666667	0.666667	0	0	0	0	0	0	0
1	0	0	1	0	1	2	1	0	1	0	0	0	0.333333	0.666667	1	3	1	0	1	5	0	0	1	1	1	0	1.5	0.833333	1	4	0	0	1	0	1	0	1	0	0	0	0.666667	0.666667	1	0	1	0	1	0	0
3	1	2	1	0	1	1	1	0	0	0	0	0	0.5	0.666667	1	3	1	0	1	0	0	0	0	0	0	0	0.5	0.5	1	4	0	0	0	0	1	0	1	0	1	0	0.666667	0.666667	0	0	0	0	1	0	0
2	1	0	1	3	1	0	1	1	0	0	0	0	0.666667	0.666667	1	2	0	0	0	0	0	0	1	5	0	0	1.16667	0.333333	1	0	0	0	1	4	0	0	1	0	0	0	0.666667	0.5	1	0	1	0	0	0	0
2	1	2	1	1	1	0	1	4	1	0	1	0	1.16667	1	1	3	1	0	1	0	0	0	1	0	1	0	0.5	0.833333	1	0	0	0	1	5	1	0	1	0	0	0	0.833333	0.666667	1	0	1	0	1	0	0
3	1	1	1	0	1	2	1	0	1	0	0	0	0.5	0.833333	1	4	1	0	1	3	0	0	0	0	1	0	1.16667	0.666667	1	0	1	0	1	5	1	0	1	0	0	0	0.833333	0.833333	1	0	1	0	1	0	0
2	1	1	0	0	1	0	1	3	0	0	0	0	0.666667	0.5	1	2	0	0	0	0	0	0	0	0	0	0	0.333333	0.166667	0	0	0	0	1	0	0	0	0	0	0	0	0	0.166667	1	0	0	0	0	0	0
3	1	2	1	0	1	1	0	0	0	0	0	0	0.5	0.5	1	0	0	0	0	0	0	0	0	0	0	0	0	0.166667	1	0	0	0	0	0	0	0	0	0	0	0	0	0.166667	0	0	0	0	0	0	0
3	1	0	1	1	1	2	0	0	1	0	0	0	0.5	0.666667	1	3	1	0	0	0	1	0	1	0	1	0	0.5	0.833333	1	5	1	0	1	4	1	0	1	0	0	0	1.5	0.833333	1	0	1	0	0	0	0
2	1	1	1	0	1	2	1	0	0	0	0	0	0.5	0.666667	1	3	0	0	1	0	0	0	1	0	1	0	0.5	0.666667	1	0	1	0	1	4	0	0	1	0	0	0	0.666667	0.666667	1	5	0	0	1	6	3.66667
1	1	1	0	0	1	3	1	5	0	0	0	0	1.5	0.5	1	2	0	0	0	0	0	0	0	0	1	0	0.333333	0.333333	1	4	0	0	0	0	1	0	0	0	0	0	0.666667	0.333333	1	0	0	0	0	0	0
3	1	2	0	0	1	1	1	4	0	0	0	0	1.16667	0.5	1	3	0	0	0	0	0	0	0	0	0	0	0.5	0.166667	0	0	0	0	1	0	0	0	0	0	0	0	0	0.166667	1	0	1	5	0	0	1.66667
3	1	2	1	1	1	3	1	0	0	0	0	0	1	0.666667	1	5	0	0	0	0	0	0	0	0	0	0	0.833333	0.166667	1	0	0	0	1	4	0	0	1	0	0	0	0.666667	0.5	0	0	0	0	0	0	0
3	0	0	1	3	1	0	1	1	0	0	0	0	0.666667	0.5	1	2	1	0	1	0	0	0	1	0	0	0	0.333333	0.666667	1	0	0	0	1	4	1	0	1	0	0	0	0.666667	0.666667	0	0	1	5	0	0	1.66667
													0.833333	0.641791													0.738806	0.539801													0.569652	0.59204	43		34		44		0.562189
[truncated: 1 more columns]

## Sheet: VARIABLES CON DIFERENCIAS ESTAD
FOLIO	Escolaridad	Prioridad de Producción de recursos bioquímicos	Prioridad de Materiales genéticos	Prioridad de Secuestro y almacenamiento de carbono	Prioridad de Moderación de fenómenos extremos	Prioridad de Valor espiritual	Prioridad de Valor Educativo	Prioridad de Valor histórico	Prioridad de Hábitat y lugar de cría
1	1	5	0	0	0	0	0	0	0
2	2	0	0	0	0	0	3	0	4
3	2	0	0	0	0	0	0	0	0
4	1	0	0	0	0	0	0	0	0
5	1	0	0	0	0	0	0	0	0
6	4	0	0	0	0	0	3	4	0
7	1	1	0	0	0	0	2	4	0
8	2	0	0	0	0	0	0	0	0
9	1	1	0	0	0	0	0	0	0
10	3	0	0	0	0	0	0	0	0
11	1	2	0	0	0	0	3	0	0
12	4	4	0	0	0	0	0	0	0
13	3	0	0	0	0	0	0	0	0
14	4	0	0	0	0	0	0	0	0
15	1	0	0	0	0	0	0	0	4
16	1	0	0	0	0	0	0	0	0
17	3	0	0	0	0	0	2	0	0
18	1	0	0	0	0	0	0	0	3
19	4	5	5	4	0	2	0	0	1
20	3	0	0	0	0	0	0	0	0
21	1	0	0	0	0	0	0	0	0
22	1	0	0	0	0	0	0	0	0
23	1	0	0	0	0	0	0	0	0
24	3	0	0	0	0	0	5	0	0
25	3	0	0	0	0	0	4	0	0
26	3	0	0	0	0	0	0	0	0
27	1	0	0	0	0	0	0	0	0
28	1	0	0	0	0	0	0	0	0
29	3	0	0	0	0	0	0	0	0
30	2	0	0	0	0	0	5	0	0
31	1	0	0	0	0	0	0	0	0
32	1	0	0	0	0	0	0	0	0
33	2	0	0	0	0	0	5	0	0
34	1	0	0	0	0	0	0	0	0
35	3	0	0	0	0	0	0	0	0
36	4	0	0	2	0	0	2	0	0
37	4	0	3	0	2	2	0	2	2
38	5	0	3	0	0	0	0	0	0
39	1	0	0	0	0	0	0	0	0
40	2	0	0	0	0	0	0	0	0
41	2	0	5	2	3	5	3	4	2
42	4	4	5	5	5	1	5	5	5
43	5	0	4	0	0	0	0	0	0
44	5	2	2	2	3	2	2	2	1
45	5	0	0	0	0	0	4	5	0
46	3	0	0	0	0	0	0	0	0
47	1	0	0	0	0	0	0	0	0
48	2	0	0	0	0	0	0	0	0
49	2	0	0	0	0	0	0	0	0
50	1	0	0	0	0	0	3	0	0
51	3	0	0	0	0	0	0	0	0
52	1	0	0	0	0	0	0	0	0
53	1	0	0	0	0	0	0	0	0
54	1	0	0	0	0	0	0	0	0
55	1	0	0	0	0	0	0	0	0
56	3	0	0	0	0	0	0	0	0
57	2	0	0	0	0	0	4	0	0
58	2	0	0	0	0	0	5	0	0
59	3	0	0	0	0	0	5	0	0
60	2	0	0	0	0	0	0	0	0
61	3	0	0	0	0	0	0	0	0
62	3	0	0	0	0	0	4	0	0
63	2	0	0	0	0	0	4	0	5
64	1	0	0	0	0	0	0	0	0
65	3	0	0	0	0	0	0	0	0
66	3	0	0	0	0	0	4	0	0
67	3	0	0	0	0	0	4	0	0

## Sheet: CONFIRMACIÓN DE PRESENCIA DE SE
Confirmación de presencia de Producción de alimentos	Confirmación de presencia de Producción de especies ornamentales	Confirmación de presencia de Almacenamiento y retención de agua	Confirmación de presencia de Producción de materias primas y combustibles	Confirmación de presencia de Producción de recursos bioquímicos	Confirmación de presencia de Materiales genéticos	Confirmación de presencia de Regulación del clima	Confirmación de presencia de Secuestro y almacenamiento de carbono	Confirmación de presencia de Regulación de flujos de agua	Confirmación de presencia de Moderación de fenómenos extremos	Confirmación de presencia de Control de erosión	Confirmación de presencia de Regulación biológica	Confirmación de presencia de Actividades recreativas	Confirmación de presencia de Valor espiritual	Confirmación de presencia de Valor Educativo	Confirmación de presencia de Valor histórico	Confirmación de presencia de Valor estético	Confirmación de presencia de Patrimonio e identidad culturales	Confirmación de presencia de Hábitat y lugar de cría	Confirmación de presencia de Ciclado de nutrientes	Confirmación de presencia de Productividad primaria
1	1	1	1	1	0	0	0	1	0	0	0	1	0	1	1	0	1	0	0	1						Servicios de aprovisionamiento						Servicios de regulación						Servicios culturales						Servicios de apoyo
1	1	1	1	0	0	1	0	0	0	1	1	1	1	1	1	1	0	1	1	1						Producción de alimentos	Producción de especies ornamentales	Almacenamiento y retención de agua	Producción de materias primas y combustibles	Producción de recursos bioquímicos	Materiales genéticos	Regulación del clima	Secuestro y almacenamiento de carbono	Regulación de flujos de agua	Moderación de fenómenos extremos	Control de erosión	Regulación biológica	Actividades recreativas	Valor espiritual	Valor educativo	Valor histórico	Valor estético	Patrimonio e identidad culturales	Hábitat y lugar de cría	Ciclado de nutrientes	Productividad primaria
1	1	1	1	0	0	1	0	1	1	1	1	1	1	1	1	1	1	1	1	1
1	0	1	1	0	0	0	0	1	1	1	1	1	0	0	0	1	1	1	0	0
1	0	0	1	0	0	1	0	1	0	0	1	1	1	1	0	1	1	0	0	0
1	0	1	1	1	0	1	1	1	0	1	1	0	0	1	1	1	1	1	1	1						0.910448	0.462687	0.895522	0.835821	0.477612	0.253731	0.61194	0.38806	0.641791	0.253731	0.58209	0.761194	0.776119	0.343284	0.835821	0.477612	0.686567	0.432836	0.641791	0.507463	0.656716
1	0	0	1	1	0	1	0	1	0	0	1	1	0	1	1	1	1	0	0	0
0	0	1	1	0	0	1	1	0	0	1	1	0	0	1	0	1	0	0	1	0							Servicios de aprovisionamiento						Servicios de regulación						Servicios culturales						Servicios de apoyo
1	0	1	1	1	0	1	0	1	1	1	0	1	0	1	1	0	1	1	0	0							0.639303						0.539801						0.59204						0.60199
1	0	1	1	0	0	1	1	1	1	1	1	1	0	1	1	1	1	1	1	1
1	0	1	0	1	0	0	1	1	1	1	1	0	0	1	0	0	1	1	1	1
1	0	1	1	1	0	0	0	1	0	1	0	1	1	1	0	1	1	0	0	0
1	1	0	1	0	0	1	1	0	0	0	1	1	1	1	1	1	1	1	1	1
1	1	1	1	1	1	1	1	1	-	1	1	1	1	1	1	1	1	1	1	1
1	0	1	1	1	1	1	1	1	0	0	1	1	0	0	0	0	0	1	1	1
1	0	1	0	1	1	1	1	1	0	0	1	1	0	0	0	0	0	1	1	1
1	0	0	0	1	0	1	1	0	1	0	1	0	0	1	1	1	1	1	1	1
1	0	1	1	1	1	1	1	1	1	1	0	1	1	1	1	1	1	1	1	1
1	1	1	1	1	1	1	1	1	1	1	1	1	1	1	1	1	1	1	1	1
1	0	1	1	0	0	0	0	1	0	1	1	0	0	0	0	1	0	0	0	0
1	0	1	1	0	0	0	0	1	0	1	1	0	0	0	0	1	0	0	0	0
0	0	1	0	0	0	1	1	1	0	1	1	1	0	1	1	1	1	1	1	1
1	0	1	0	0	0	0	0	0	0	0	1	0	0	1	0	0	1	1	1	1
1	0	0	1	0	0	0	0	0	0	0	1	1	0	1	0	1	0	0	1	1
1	1	1	1	1	0	0	0	0	0	0	1	0	0	1	0	0	0	0	0	1
1	1	1	1	0	0	0	0	0	0	0	1	1	0	1	0	1	0	1	0	1
1	0	1	1	1	0	1	0	0	0	1	1	1	0	1	0	1	0	0	1	1
1	1	1	1	0	0	0	0	0	0	1	1	1	0	1	0	1	0	1	0	0
1	0	0	1	0	0	0	0	0	0	1	1	1	1	1	0	0	0	1	0	1
1	1	1	1	0	0	0	0	1	0	0	1	1	0	1	0	1	0	0	0	1
1	0	0	1	0	0	0	0	1	0	1	1	1	0	1	0	1	0	0	0	1
1	0	1	1	1	1	0	1	1	1	1	1	1	0	1	1	0	0	1	1	1
1	0	1	1	0	0	0	0	0	0	0	1	0	0	1	0	0	0	0	0	1
1	0	1	1	0	0	0	0	1	0	0	1	0	1	1	1	1	1	1	0	1
1	0	1	1	1	1	0	0	1	0	0	1	1	1	1	1	1	1	1	1	1
1	0	1	1	1	1	1	0	1	1	1	1	1	1	1	1	1	1	1		1
1	1	1	1	1	1	1	1	1	0	1	1	1	0	1	0	0	0	0	1	1
1	1	1	2	2	1	2	2	1	2	1	2	2	2	2	2	2	2	2	2	2
1	1	1	1	1	1	0	1	1	1	1	1	1	1	1	1	1	0	1	0	1
1	0	1	0	0	0	0	0	1	0	1	0	0	0	0	0	0	0	0	0	1
1	0	1	1	0	1	1	0	1	0	0	1	1	0	0	1	0	1	0	1	1
1	1	1	1	0	1	0	0	1	1	1	1	1	1	1	1	1	1	1	1	1
0	0	1	0	0	1	0	0	0	0	1	1	0	0	0	0	0	0	1	0	0
1	1	1	1	1	1	1	1	1	1	1	1	1	1	1	1	1	1	1	1	1
1	0	1	0	0	0	0	0	0	0	0	1	0	0	1	1	0	0	0	0	0
1	0	1	0	0	0	0	0	1	0	1	0	0	0	0	0	0	0	0	0	1
1	1	1	1	1	1	1	0	1	0	1	1	1	1	1	0	1	0	1	1	0
0	1	1	1	1	0	0	1	0	1	1	0	1	0	1	0	1	1	0	0	1
1	0	1	1	1	0	1	1	1	0	1	1	1	0	1	0	0	0	1	1	1
1	0	1	1	0	0	1	0	0	0	0	1	1	0	1	0	0	0	1	0	0
1	1	1	0	0	0	1	0	1	0	1	0	1	1	1	1	1	1	1	0	1
1	1	1	1	1	0	0	0	1	0	0	1	1	1	1	0	1	0	1	0	0
1	1	1	1	1	0	1	0	1	0	0	0	1	0	1	0	1	0	0	0	0
1	1	1	1	1	0	0	0	0	0	0	0	1	0	1	0	1	1	0	0	0
0	1	1	1	1	0	1	1	1	0	1	1	1	0	1	1	1	0	1	1	1
1	1	1	1	0	0	1	1	1	0	0	0	1	0	0	1	1	1	0	0	1
1	1	1	1	0	0	1	0	0	0	1	0	1	0	1	0	1	0	1	1	0
1	1	1	1	1	1	1	1	1	0	1	1	1	0	1	1	1	0	1	1	1
1	1	1	1	1	0	1	1	1	0	0	1	1	1	1	1	1	0	1	1	1
1	0	1	1	0	0	1	0	0	0	0	0	0	0	1	0	0	0	1	0	0
1	1	1	0	0	0	1	0	0	0	0	0	1	0	0	0	0	0	0	0	0
1	1	1	0	1	0	1	1	0	1	1	1	1	1	1	1	1	0	1	1	0
1	1	1	1	0	0	1	0	1	0	1	1	1	1	1	0	1	0	1	0	1
1	0	1	1	0	0	1	0	0	0	0	1	1	0	0	1	0	0	1	0	0
1	0	1	1	0	0	1	0	0	0	0	0	0	0	1	0	0	0	1	1	0
1	1	1	1	0	0	1	0	0	0	0	0	1	0	1	0	1	0	0	0	0
0	1	1	1	0	0	1	1	1	0	1	0	1	0	1	1	1	0	0	1	0
0.910448	0.462687	0.895522	0.835821	0.477612	0.253731	0.61194	0.38806	0.641791	0.253731	0.58209	0.761194	0.776119	0.343284	0.835821	0.477612	0.686567	0.432836	0.641791	0.507463	0.656716
